# Supplementary material for: Extraperitoneal laparoscopy for para-aortic lymphadenectomy in endometrial carcinoma staging: an approach with higher efficiency
Source: World J Surg Oncol. 2021 Nov 7;19:323. doi: 10.1186/s12957-021-02416-x (PMC8573921; doi:10.1186/s12957-021-02416-x)
Supplement: Supplementary file 1 — Additional file 1. [file 12957_2021_2416_MOESM1_ESM.xlsx]

## Sheet: 1transperitoneal 
	surgery	blood transfusion	BMI	lymphnodes yield			complication		grade	stage	age	Blood loss	hospital stay	surgical time(min)
				level	number	involved LNlocation	intra-operation	post-operation
ZYZ	SH+BSO+P-PALN	0	25.39	RV	13	0	0	0	G2	IA	62	125	6	249
JFY	SH+BSO+P-PALN	0	24.65	IMR	2	0	0	0	G2	IB	67	100	6	191
HYP	SH+BSO+P-PALN	0	23.73	RV	11	0	0	0	G1	IA	47	150	7	150
XJN	SH+BSO+P-PALN	0	20.83	RV	9	0	0	0	G2	IA	52	100	5	151
HJH	SH+BSO+P-PALN	0	23.03	RV	4	0	0	0	G3	IB	70	100	5	135
CGR	SH+BSO+P-PALN	0	26.56	RV	5	0	0	0	G2	IIIA	52	200	11	275
GYX	SH+BSO+P-PALN	0	23.44	RV	8	0	0	0	G2	IB	57	100	5	230
DHM	SH+BSO+P-PALN	0	25.08	IMR	2	0	0	0	G1	II	54	100	5	208
XJ	SH+BSO+P-PALN	0	24.84	RV	15	0	0	0	G2	IA	50	100	5	252
ZXM	RH+BSO+P-PALN	0	22.43	RV	21	0	0	0	G2	IA	48	100	5	235
GHY	SH+BSO+P-PALN	0	25.78	IMR	1	0	0	0	G1	IA	49	175	5	197
WZL	SH+BSO+P-PALN	0	22.38	IMR	2	0	0	0	G1	IA	65	150	3	108
LRM	RH+BSO+P-PALN	0	26.49	RV	1	0	0	0	G1	IA	58	100	5	139
TY	SH+BSO+P-PALN	0	19.53	RV	4	0	Left ureter injury	0	G2	II	41	200	7	202
XML	SH+BSO+P-PALN	0	32.51	RV	7	0	0	0	G1	IA	55	200	4	179
LMC	SH+BSO+P-PALN	0	23.44	RV	2	0	0	0	G1	IIIA	53	100	7	129
ZSN	SH+BSO+P-PALN	0	24.14	RV	5	0	0	0	G2	IA	58	100	5	160
XZL	SH+BSO+P-PALN	0	24.35	RV	6	0	0	0	Gx	IA	39	100	5	136
YXB	SH+BSO+P-PALN	0	26.17	RV	10	0	0	0	Gx	IA	51	100	4	174
YML	SH+BSO+P-PALN	0	16.9	IMR	5	0	0	0	G1	IA	50	50	5	93
YWJ	SH+BSO+P-PALN	0	24.8	IMR	2	0	0	0	G1	IA	49	100	5	97
	group 1:transperitoneal	group 3:extropreitoneal
	n=	n=

## Sheet: 2laporotomy
	surgery	blood transfusion	level	grade	stage	lymphnodes yield		complication		age	BMI	Blood loss	hospital stay	surgical time(min)
						number	involved LN location	intra-operation	post-operation
GHY	SH+BSO+P-PALN	0	RV	G1	IA	6	0	0	0	38	21.09	200	7	75
XXH	RH+BSO+P-PALN+OM	0	RV	CCC	IIIC1	14	left pelvic	0	0	49	18.99	300	6	134
ZCF	RH+BSO+P-PALN+OM+appendix	0	RV	CCC	IIIC1	18	left pelvic	0	asymptomatic lymphocele	60	26.32	600	7	212
CFH	SH+BSO+P-PALN+OM+appendix	3	RV	UPSC	IVB	19	pelvic and para-aortic	0	0	63	24.44	650	7	179
FJH	SH+BSO+P-PALN+OM+瘤灭+膈肌修补	0	RV	UPSC	IVB	10	para-aortic	0	0	55	23.44	300	9	145
SCM	RH+BSO+P-PALN+OM	0	RV	G3	IIIC2	10	right pelvic and para-aortic	0	0	54	25.39	100	4	102
FYM	SH+BSO+P-PALN	0	RV	G2	IA	2	0	0	0	45	33.2	200	7	62
XMJ	SH+BSO+P-PALN	0	RV	G1	IA	2	0	0	0	55	20.57	100	6	112
ZXC	SH+BSO+P-PALN	0	IMR	G2	IB	7	0	0	0	56	27.55	100	6	140
RXZ	SH+BSO+P-PALN	0	RV	G2	IB	7	0	0	0	59	25.71	100	7	117
YRP	SH+BSO+P-PALN	0	IMR	G1	IA	2	0	0	0	52	21.64	450	6	121
ZSY	SH+BSO+P-PALN	0	IMR	G1	IA	2	0	0	0	45	28.44	150	6	96
GLL	SH+BS+P-PALN	0	RV	G1	IA	4	0	0	0	38	29.09	300	6	112
ZXQ	SH+LSO+P-PALN	0	RV	G3	IA	14	0	0	0	47	28.13	225	6	77
CY	SH+BSO+P-PALN	0	IMR	G2	IA	9	0	0	0	59	21.63	100	6	208
QSQ	SH+BSO+P-PALN	0	RV	G2	II	3	0	0	0	47	22.83	300	11	101
FQP	SH+RSO+LS+P-PALN	0	RV	G3	IA	6	0	0	0	58	25.48	200	6	67
HPYQ	SH+BSO+P-PALN	0	RV	G1	IA	13	0	0	0	60	21.48	100	6	80
ZL	SH+BSO+P-PALN+OM+appendix	0	RV	UPSC	IIIB	8	0	0	0	52	19.1	250	6	194
LW	SH+BSO+P-PALN	0	RV	G2	II	12	0	0	0	62	21.64	250	6	85
XLF	RH+BSO+P-PALN+OM+appendix	0	RV	CCC	IIIC1	18	left pelvic	0	0	58	25.98	600	7	212
LY	SH+BSO+P-PALN	0	RV	G2	IA	4	0	0	0	49	31.25	100	7	130
ZYL	RH+BSO+P-PALN+OM	0	RV	G2	IA	5	0	0	0	63	26.11	150	6	74
WP	SH+BSO+P-PALN	4	RV	G3	IA	7	0	0	0	47	24.22	100	6	97
XAF	RH+BSO+P-PALN	0	RV	G2	IA	7	0	0	0	62	26.67	200	6	121
ZCL	SH+BSO+P-PALN	0	RV	G1	IB	5	0	0	0	68	29.14	200	10	107
CML	SH+BSO+P-PALN	0	RV	G1	IA	3	0	0	0	42	50.78	200	21	147
GHC	SH+BSO+P-PALN	0	RV	G2	II	3	0	0	0	72	22.58	200	6	111
GMF	SH+BSO+P-PALN+OM	2	RV	UPSC	IIIC1	2	right pelvic	0	0	62	24.03	600	12	141
CHY	RH+BSO+P-PALN+OM	0	RV	G2	IB	3	0	0	0	68	31.25	200	6	171
ZGZ	SH+BSO+P-PALN	0	RV	G2	IB	8	0	0	0	54	23.24	300	7	111
WP	SH+BSO+P-PALN	0	RV	G2	IA	7	0	0	0	53	21.48	200	16	93
QSM	SH+BSO+P-PALN	0	RV	G3	IIIC1	13	pelvic	0	0	53	30.04	300	6	148
WFZ	SH+BSO+P-PALN	0	RV	G2	IA	18	0	0	0	60	25.15	200	12	96
LSY	SH+BSO+P-PALN	0	RV	G3	IIIC1	6	pelvic	0	0	52	23.23	200	6	75
LYY	SH+BSO+P-PALN	0	RV	G2	IA	8	0	0	0	61	21.08	50	6	93
ZYJ	SH+BSO+P-PALN	0	RV	G1	IA	8	0	0	0	61	29.38	50	6	165
GQY	SH+BSO+P-PALN	0	RV	UPSC	IA	18	0	0	0	67	29.43	200	6	143
YP	SH+BSO+P-PALN	0	IMR	G1	IA	1	0	0	0	54	22.04	100	7	104
QAS	SH+BSO+P-PALN	0	RV	G1	IA	6	0	0	0	51	22.89	100	6	68
JSG	SH+BSO+P-PALN	4	RV	G3	IB	13	0	0	0	56	24.8	1000	7	138
HHY	RH+BSO+P-PALN	0	RV	G1	IB	5	0	0	0	64	29.9	100	6	110
ZYY	SH+RSO+P-PALN+OM+appendix	0	RV	CCC	IA	6	0	0	0	55	20.78	100	7	77
ZSH	SH+BSO+P-PALN	0	RV	G1	IA	5	0	0	0	57	24.8	100	12	65
MHL	SH+BSO+P-PALN	0	RV	G2	IA	7	0	0	0	75	27.34	100	6	118
VY	RH+BSO+P-PALN	0	RV	G1	IA	3	0	0	0	56	24.22	50	4	78
CQ	SH+BSO+P-PALN	0	RV	G3	IIIC1	9	right pelvic	0	0	39	19.78	200	7	106
THZ	SH+BSO+P-PALN+OM+appendix	0	IMR	UPSC	IA	3	0	0	0	58	28.13	200	6	150
WYM	SH+BSO+P-PALN	0	RV	G1	II	9	0	0	0	49	27.7	200	12	117
CQ	SH+BSO+P-PALN	0	RV	G1	IA	7	0	0	0	52	23.88	50	7	87
SJH	SH+BSO+P-PALN	0	RV	G1	IA	4	0	0	0	54	28.67	50	6	60
CYL	SH+BSO+P-PALN	0	RV	G1	IA	3	0	0	0	61	24.01	400	6	99
LCM	SH+BSO+P-PALN	0	RV	G1	IA	5	0	0	0	57	29.14	200	6	91
XSZ	SH+BSO+P-PALN	0	RV	G1	IA	8	0	0	0	74	19.53	100	6	95
YM	SH+BSO+P-PALN+appendix	0	RV	G1	IIIA	2	0	0	0	44	22.86	200	6	137
XWY	SH+BSO+P-PALN	0	RV	G1	IA	3	0	0	0	54	25.39	250	7	84
XYJ	SH+BSO+P-PALN	0	RV	G2	IA	1	0	0	0	68	24.01	100	6	67
DSJ	SH+BSO+P-PALN	0	RV	G2	IA	2	0	0	asymptomatic lymphocele,lymphedema	48	20.2	100	7	77
YGY	SH+BSO+P-PALN	0	RV	G2	IA	7	0	0	0	59	23.38	150	6	91
XHP	SH+BSO+P-PALN+OM	0	RV	去分化	IA	10	0	0	0	61	20.31	200	6	88
CYL	SH+BSO+P-PALN	0	RV	G1	IA	3	0	0	0	61	24.01	400	6	99
XJY	SH+BSO+P-PALN	0	RV	G1	IA	2	0	0	0	50	21.83	200	6	123
LMY	SH+BSO+P-PALN	0	RV	G2	IA	4	0	0	asymptomatic lymphocele	57	26.9	250	6	65
HY	RH+BSO+P-PALN	0	RV	G2	IA	6	0	0	0	44	20.7	200	6	55
YYM	SH+BSO+P-PALN	0	RV	G2	IIIC2	4	para-aortic	0	0	63	31.11	300	7	83
GXD	SH+BSO+P-PALN	0	RV	G2	IB	3	0	0	0	57	24.34	150	11	114
JLZ	RH+BSO+P-PALN	0	RV	G2	IA	8	0	0	0	49	26.57	300	7	73
GLQ	SH+BSO+P-PALN	0	RV	UPSC/CCC	IA	7	0	0	0	62	28.4	250	6	89
SK	SH+BSO+P-PALN	0	RV	G2	IB	6	0	0	0	36	28.04	200	7	145
JR	SH+BSO+P-PALN	0	RV	G1	IA	5	0	0	0	47	22.77	100	6	78
HMC	RH+BSO+P-PALN	2	RV	G1	IA	8	0	0	0	54	31.25	300	6	113
LZL	SH+BSO+P-PALN+OM	0	RV	CCC	IA	9	0	0	0	54	32.03	500	7	123
ZKD	SH+BSO+P-PALN+OM	0	RV	G3	IA	13	0	0	0	54	20.69	200	9	89
YGM	SH+BSO+P-PALN	0	RV	G3	IA	4	right pelvic	0	0	62	24.22	100	7	77
BJY	SH+BSO+P-PALN	0	RV	UPSC	IA	13	0	0	0	50	24.65	200	6	91
CXM	SH+BSO+P-PALN	0	RV	G1	IA	3	0	0	0	53	23.71	200	6	129
HMZ	SH+BSO+P-PALN	0	IMR	G1	IA	8	0	0	0	48	31.25	50	6	69
QXL	SH+BSO+P-PALN	0	RV	G1	IA	3	0	0	0	46	29.3	100	7	70
CY	SH+BSO+P-PALN	0	RV	G1	IA	6	0	0	0	44	30.11	200	7	88
XSY	SH+BSO+P-PALN	0	RV	G2	IB	13	0	0	0	63	24.65	200	7	94
ZXX	SH+BSO+P-PALN	0	RV	G1	IA	7	0	0	0	63	26.67	300	7	98
WYP	SH+BSO+P-PALN	2	RV	G1	IA	5	0	0	0	52	22.86	300	6	93
CGL	SH+BSO+P-PALN	0	RV	G1	IA	9	0	0	0	66	21.48	200	6	68
GDF	SH+BSO+P-PALN	0	RV	G2	IA	2	0	0	0	41	20.96	200	10	89
LSQ	SH+BSO+P-PALN+OM	0	RV	G3	II	5	pelvic	0	0	50	20.81	200	6	137
JYQ	SH+BSO+P-PALN	0	RV	G2	IA	11	0	0	0	56	19.04	200	6	88
CJY	SH+BSO+P-PALN+OM	0	RV	CCC	IIIA	3	0	0	asymptomatic lymphocele	53	22.94	400	11	100
LJL	SH+BSO+P-PALN+OM	0	RV	G2	IA	7	0	0	0	57	21.48	200	6	133
TYM	SH+BSO+P-PALN	0	RV	G1	IA	19	0	0	0	46	21.23	200	6	75
XAF	SH+BSO+P-PALN	0	RV	G2	IA	9	0	0	0	55	21.16	200	6	54
HJ	SH+BSO+P-PALN	0	RV	G1	IIIA	6	0	0	0	46	18.82	50	6	84
ZGP	SH+BSO+P-PALN	0	RV	G3	II	15	0	0	0	51	26.17	200	6	110
WLM	SH+BSO+P-PALN	0	RV	G1	IB	5	0	0	0	62	30.48	200	7	99
TXL	RH+BSO+P-PALN	0	RV	G2	IIIC1	2	left pelvic	0	0	32	29.14	200	8	81
WJR	SH+BSO+P-PALN	0	RV	G1	IA	3	0	0	0	54	16.41	200	6	99
GJ	SH+BSO+P-PALN+OM+右侧输尿管支架植入	2	RV	G3	IIIC1	7	right pelvic	right ureter injury	0	46	21.83	300	6	90
LHY	RH+BSO+P-PALN	0	RV	G2	IA	2	0	0	0	47	23.63	200	7	103
GJZ	SH+BSO+P-PALN+OM+右侧输尿管支架植入	0	RV	G3	II	6	0	right ureter injury	0	44	19.88	200	6	155
HCM	SH+BSO+P-PALN	0	RV	G1	IA	5	0	0	asymptomatic lymphocele	64	22.76	200	6	80
ZAQ	SH+BSO+P-PALN	0	RV	G2	IA	3	0	0	asymptomatic lymphocele	57	25.71	100	6	53
GWY	SH+BSO+P-PALN+OM	0	RV	CCC	IA	7	0	0	0	56	31.25	200	6	156
ZKL	SH+BSO+P-PALN	0	RV	G2	IB	6	0	0	asymptomatic lymphocele	52	26.89	300	6	103
ZLJ	RH+BSO+P-PALN+appendix	0	RV	G2	IIIC2	4	pelvic and para-aortic	0	0	57	25.24	400	6	190
JJF	SH+RSO+P-PALN	0	RV	G1	IA	7	0	0	0	56	20.55	200	6	105
QMN	SH+BSO+P-PALN	0	RV	G3	II	3	0	0	0	42	22.19	250	6	96
JWE	RH+BSO+P-PALN	0	RV	G1	IA	12	0	0	0	42	25.39	200	8	135
SQL	SH+BSO+P-PALN	0	RV	G1	IA	11	0	0	0	51	24.84	300	6	108
YHR	SH+BSO+P-PALN	0	RV	G1	IA	6	0	0	0	40	18.37	100	6	69
XCQ	SH+BSO+P-PALN+OM	0	RV	G3	IA	6	0	0	0	54	21.78	200	7	132
CLT	SH+BSO+P-PALN	0	RV	G1	IA	2	0	0	0	42	22.6	200	13	63
QGX	SH+BSO+P-PALN	0	RV	G1	IA	1	0	0	0	50	27.18	200	6	113
WH	SH+RSO+P-PALN	0	RV	G1	IA	3	0	0	0	63	28.91	200	6	83
WXE	RH+BSO+P-PALN	0	RV	G3	II	4	0	0	0	47	21.23	400	17	74
HF	SH+BSO+P-PALN	0	RV	G2	IA	7	0	0	0	54	23.53	150	7	94
XH	SH+BSO+P-PALN	0	RV	G1	IA	6	0	0	0	56	20.31	100	6	129
ZPQ	RH+BSO+P-PALN	0	RV	G2	IIIC1	2	right pelvic	0	0	39	22.03	300	6	89
LPH	SH+BSO+P-PALN	0	RV	G1	IA	2	0	0	asymptomatic lymphocele	55	27.05	100	6	83
XYY	SH+BSO+P-PALN	0	RV	G1	IIIC1	5	left pelvic	0	0	71	26.67	100	6	154
LXH	SH+BSO+RP-PALN	2	RV	G2	IIIC2	6	pelvic and para-aortic	0	0	53	20.82	400	6	127
WJQ	SH+BSO+P-PALN	0	RV	G1	IA	9	0	0	0	47	24.44	100	6	95
ZYZ	SH+BSO+P-PALN	0	RV	G1	IB	5	0	0	0	68	22.1	100	8	51
CJG	SH+BSO+P-PALN	0	RV	G1	IA	5	0	0	0	48	26.5	200	6	88
ZHF	SH+BSO+P-PALN+OM	0	RV	G2	IA	8	0	0	0	52	27.29	100	6	83
JE	SH+BSO+P-PALN	0	RV	G2	II	9	0	0	0	64	21.26	200	5	110
MHM	SH+BSO+P-PALN	0	RV	G2	IA	4	0	0	0	53	19.14	200	7	88
ZWL	SH+BSO+P-PALN	0	RV	G3	IB	15	0	0	0	67	26.9	500	6	132
WZQ	SH+BSO+P-PALN	0	RV	G2	IA	13	0	0	0	52	19.23	200	12	111
LRL	SH+BSO+P-PALN	0	RV	G1	IA	3	0	0	0	63	36.63	200	6	70
HSL	SH+BSO+P-PALN	0	RV	G2	IA	10	0	0	paralutic ileus,asymptomatic lymphocele	53	23.81	200	7	99
FGX	SH+BSO+P-PALN	0	RV	G2	IA	3	0	0	0	58	26.67	200	7	94
PSZ	SH+BSO+P-PALN	0	RV	G3	IA	8	0	0	0	46	25.78	100	6	87
XP	SH+BSO+P-PALN	0	RV	G1	IA	6	0	0	0	42	25.28	200	6	74
JCY	SH+BSO+P-PALN	0	RV	G1	IA	11	0	0	0	54	19.8	100	7	92
TYF	SH+BSO+P-PALN	0	IMR	CCC	IA	7	0	0	0	53	21.5	200	6	79
XYX	SH+BSO+P-PALN	2	RV	G1	IA	6	0	0	0	53	29.39	500	7	153

## Sheet: 3extropreitoneal
	surgery	blood transfusion	complication		grade	stage	lymphnodes yield		age	BMI	Blood loss	hospital stay	surgical time(min)
			intra-operation	post-operation			number	involved LN location
CLY	SH+BSO+P-PALN	0	0	0	G1	IA	7	0	59	23.01	150	6	145
ZJY	SH+BSO+P-PALN+OM	0	0	0	G2	IIIC2	12	para-aortic	47	21.3	100	7	225
SJ	SH+BSO+P-PALN	0	0	0	G1	IA	13	0	41	31.22	175	5	218
ZQ	P-PALN	0	0	0	G2	IA	5	0	50	32.51	50	5	165
FMX	SH+BSO+P-PALN	0	0	0	G3	IIIC1	9	left pelvic	52	22.81	135	6	213
XW	SH+BSO+P-PALN	0	0	0	G1	IA	5	0	57	26.67	100	6	240
MLY	SH+BSO+P-PALN+OM	0	0	0	G2	IA	14	0	61	24.14	100	6	309
HSM	SH+BSO+P-PALN+OM	0	0	0	G1	IB	5	0	63	27.61	50	5	236
CSH	SH+BSO+P-PALN	0	0	0	G1	IB	6	0	56	24.22	200	6	220
CCP	SH+BSO+P-PALN	0	0	0	G1	IA	12	0	54	27.56	300	6	231
MXY	SH+BSO+P-PALN	0	0	0	G3	IA	29	0	54	25.28	100	5	180
CMT	SH+BSO+P-PALN	0	0	0	G3	II	27	0	56	26.35	200	5	253
JMX	SH+BSO+P-PALN	0	0	0	G1	IA	8	0	47	25.51	200	6	278
ZAJ	SH+BSO+P-PALN+appendix	0	0	0	G2	IB	10	0	64	28.44	300	5	252
CRM	SH+BSO+P-PALN	0	0	0	G2	IB	5	0	52	26.56	200	6	275
SXG	SH+BSO+P-PALN	0	0	0	G2	IA	9	0	59	25.39	150	6	288
FL	SH+BSO+P-PALN	0	0	0	G1	IA	25	0	48	21.19	100	6	297
SSL	SH+BSO+P-PALN	0	0	0	Dedifferentiated carcinoma	IB	14	0	69	27.92	100	6	254
WCE	SH+BSO+P-PALN	0	0	0	UPSC	IA	14	0	64	21.33	50	6	186			四级手术	陈小军
YJL	SH+BSO+P-PALN	0	0	0	G1	IA	9	0	52	24.22	200	5	200
